# Supplementary material for: Surface Functionalization Studies in the Development of Nanohole Plasmonic Sensors
Source: Sensors (Basel). 2026 May 29;26(11):3434. doi: 10.3390/s26113434 (PMC13259320; doi:10.3390/s26113434)
Supplement: Supplementary file 1 [file sensors-26-03434-s001.zip]

Archive with 1 entries (1 files):
- sensors-4162949-supplementary.pdf
